# Supplementary material for: Medication Reviews and Clinical Outcomes in Persons with Dementia: A Scoping Review
Source: Pharmacy (Basel). 2023 Oct 20;11(5):168. doi: 10.3390/pharmacy11050168 (PMC10609910; doi:10.3390/pharmacy11050168)
Supplement: Supplementary file 1 [file pharmacy-11-00168-s001.zip]

Archive with 1 entries (1 files):
- pharmacy-2572110-supplementary.pdf
